# Supplementary material for: Analysis of Antimicrobial Resistance in Non-typhoidal Salmonella Collected From Pork Retail Outlets and Slaughterhouses in Vietnam Using Whole Genome Sequencing
Source: Front Vet Sci. 2022 Mar 29;9:816279. doi: 10.3389/fvets.2022.816279 (PMC9002014; doi:10.3389/fvets.2022.816279)
Supplement: Supplementary Table 2 — Draft genome assembly data. [file Table_2.XLSX]

## Sheet: Sheet1
	Trimmomatic		Assemblies
Assembly	Raw read pairs	Q30 read pairs	Genome Size (bp)	Contigs	GC content (%)	N50 (bp)	CDS	rRNA	tRNA	tmRNA
PS39	321315	292250	4674761	13	52.13	966226	4380	12	80	1
PS121	612127	559873	4628126	27	52.25	375437	4281	14	79	1
PS136	1170765	1087014	4872450	53	51.99	407727	4548	15	79	1
PS213	1321631	1200913	4758519	25	52.22	516023	4451	11	79	1
PS234	323540	296146	5007189	41	51.91	448449	4714	15	82	1
PS258	753809	715859	5026729	76	52.04	159925	4742	10	97	1
PS281	469141	424995	4956060	66	52.02	266571	4639	15	84	1
PS403	615235	584355	4881735	58	52.17	195173	4527	12	93	1
PS411	471027	427966	4921020	38	52.13	346031	4644	13	83	1
PS435	1138288	1050941	4962789	39	51.94	570524	4632	13	83	1
PS563	921182	841593	5109476	52	52.05	460136	4852	15	84	1
PS631	517386	491071	4734069	17	52.13	496795	4455	15	80	1
PS671	1045847	986782	4758897	19	52.1	697219	4474	13	80	1
SL97	775020	700655	4952463	44	51.92	268871	4622	15	78	1
SL105	588121	542225	4800233	42	52.15	448450	4457	15	82	1
SL175	539699	496434	4923825	33	52.17	419501	4630	12	82	1
SL195	2526976	2285542	4832958	35	52.04	462378	4541	13	84	1
SL372	858752	793427	5056180	55	52.11	440956	4768	11	82	1
SL406	400122	372389	5184348	62	52.13	291277	4938	9	82	1
SP1	3007552	2653637	4681741	53	52.1	161195	4354	16	78	1
SP3	978308	885344	4830446	41	52.13	356174	4500	13	81	1
SP4	1374842	1325360	4765462	25	52.2	492870	4457	17	78	1
SP5	603341	533045	4791559	60	52.14	199779	4478	15	78	1
SP6	509341	473200	4840455	37	52.13	579590	4516	15	78	1
SP7	363097	332679	4829460	39	52.13	314658	4497	13	80	1
SP9	1554868	1497193	4924515	63	51.98	292386	4628	14	83	1
SP19	600396	565151	4886787	40	51.96	495959	4543	13	80	1
SP22	749163	677990	4774379	38	52.08	318919	4476	13	78	1
SP28	535471	465695	4798150	39	52.15	309383	4538	12	87	1
SP30	1232575	1181777	4847229	12	52.12	543678	4551	12	83	1
SP35	495621	460931	4548499	77	51.67	192500	4314	9	79	1
SP44	678597	634669	4911663	52	52.04	289429	4592	14	84	1
SP46	502377	449877	4845099	21	52.12	534495	4548	12	82	1
SP52	1574390	1482117	4845739	17	52.12	540221	4550	12	81	1
SP90	491373	464229	5049335	38	51.92	735451	4744	12	81	1
SP97	1082681	992909	4740896	25	52.23	486276	4438	14	80	1
SP100	911625	870825	4776385	55	52.21	212079	4451	15	80	1
SP108	860615	793516	4503894	11	52.07	689299	4182	8	82	1
SP117	552723	522916	4834389	37	52	293225	4549	15	91	1
SP125	611843	566486	4803823	35	52.07	437809	4500	14	79	1
SP130	1274548	1203224	5086171	35	51.96	771942	4771	12	80	1
SP136	1409322	1336222	4776086	57	52.21	224713	4450	12	82	1
SP140	560693	522940	4787379	23	52.12	495512	4464	16	82	1
SP141	661208	580270	4689323	54	52.23	224475	4355	12	80	1
SP147	1619141	1520561	4922277	57	52.04	245702	4616	18	85	1
SP152	729461	702477	4797100	49	52.18	493508	4497	14	79	1
SP157	863774	821478	4954884	71	51.99	277304	4672	15	85	1
SP164	832042	800264	4963756	56	51.95	301289	4691	13	82	1
SP168	1473691	1318445	4693826	55	52.21	232762	4350	13	80	1
HBT03-001	1041413	985196	4894936	66	51.63	135551	5189	5	82	1
HBT03-002	1141674	1073830	4874765	44	51.91	264131	4835	4	81	1
HBT03-005	1041456	849120	4874432	46	51.9	264132	4836	5	81	1
HBT03-008	1165974	1113932	4893583	62	51.62	144151	5231	4	83	1
HBT03-009	928123	872728	4892561	70	51.6	138905	5187	7	83	1
HBT03-010	731879	596373	4884320	49	51.85	224022	4830	5	79	1
HBT03-014	775974	708063	4893843	66	51.62	143989	5222	5	84	1
HBT03-016	845055	682015	4892261	64	51.62	143989	5230	6	83	1
HBT03-017	1044399	977628	4876546	64	51.84	160478	4958	6	78	1
HBT03-018	1282711	1217117	4883435	46	52.01	210710	5020	5	82	1
HD03-005	700390	448214	4896185	88	51.6	119237	5201	6	87	1
BD03-001	1245204	1110986	4877644	62	51.84	149746	4917	4	81	1
DD03-002	942548	879172	4873010	45	51.91	249714	4824	5	80	1
HD03-001	883843	842833	4888159	61	51.56	225637	5211	6	84	1
HD03-009	768487	738839	4878294	60	51.92	131344	4861	5	80	1
BD03-005	1022181	946648	4887800	83	51.59	132477	5502	6	88	1
HD03-003	850609	813887	4872709	61	51.9	145258	4887	5	81	1
HD03-013	652275	586128	4893181	70	51.62	131462	5199	4	80	1
BD03-007	923435	858726	4898012	74	51.71	174408	5124	6	85	1
DD03-003	575371	448495	4890652	71	51.63	135055	5150	4	83	1
Median	907647	833852	4.85882e+06	48.1014	51.9846	339198	4695.38	10.9275	81.971	1
SD	457837	420956	117259	18.1765	0.196825	184096	289.405	4.10996	3.44269	0
Min	321315	292250	4503894	11	51.56	119237	4182	4	78	1
Max	3007552	2653637	5184348	88	52.25	966226	5502	18	97	1
