# Supplementary material for: Analysis of Antimicrobial Resistance in Non-typhoidal Salmonella Collected From Pork Retail Outlets and Slaughterhouses in Vietnam Using Whole Genome Sequencing
Source: Front Vet Sci. 2022 Mar 29;9:816279. doi: 10.3389/fvets.2022.816279 (PMC9002014; doi:10.3389/fvets.2022.816279)
Supplement: Supplementary Table 3 — Reference genome data. [file Table_3.XLSX]

## Sheet: Sheet1
ID	Species	Declared Serotype	Strain	Source	SeqSero_assembly	ST	aroC	dnaN	hemD	hisD	purE	sucA	thrA	AAC(3)-IIa	AAC(6')-Iaa	AAC(6')-Iy	aadA	aadA17	aadA2	acrF	APH(3'')-Ib	APH(6)-Id	arr-2	baeS	cmlA6	CRP	dfrA12	dfrA14	emrD	Escherichia_coli_mdfA	floR	FosA7	golS	kdpE	Klebsiella_pneumoniae_OmpK37	linG	MCR-1	MCR-3	mdsA	mdsB	mdsC	mdtA	mdtB	mdtC	mdtK	mefB	mphA	Mrx	pmrE
CP006602	senterica	4[5]12:i:-	08-1736	RefSeq	potential monophasic variant of Typhimurium	19	10	7	12	9	5	9	2	-	Yes	-	-	-	-	Yes	-	-	-	Yes	-	Yes	-	-	Yes	Yes	-	-	Yes	Yes	-	-	-	-	Yes	Yes	Yes	Yes	Yes	Yes	Yes	-	-	-	Yes
CP006693	arizonae	62:z36	RKS2983	RefSeq	IIIa 62:z36:-	2402	56	25	28	83	207	26	78	-	-	-	-	-	-	Yes	-	-	-	Yes	-	Yes	-	-	Yes	Yes	-	-	-	Yes	Yes	-	-	-	-	-	-	Yes	Yes	Yes	Yes	-	-	-	Yes
CP000880	arizonae	62:z4z23	Unknown	RefSeq	?:z4,z23:-	2131	65	25	29	24	20	50	497	-	-	-	-	-	-	Yes	-	-	-	Yes	-	Yes	-	-	Yes	Yes	-	-	-	Yes	Yes	-	-	-	-	-	-	Yes	Yes	Yes	Yes	-	-	-	Yes
CP007532	senterica	Abaetetuba	ATCC 35640	RefSeq	Abaetetuba	2041	42	169	48	16	12	23	4	-	-	Yes	-	-	-	Yes	-	-	-	Yes	-	Yes	-	-	Yes	Yes	-	-	Yes	Yes	Yes	-	-	-	Yes	Yes	Yes	Yes	Yes	Yes	Yes	-	-	-	Yes
CP007534	senterica	Abony	14	RefSeq	Abony or II [1],4,[5],12,[27]:b:[e,n,x]*	1483	2	8	10	17	6	19	418	-	-	Yes	-	-	-	Yes	-	-	-	Yes	-	Yes	-	-	Yes	Yes	-	-	Yes	Yes	-	-	-	-	Yes	Yes	Yes	Yes	Yes	Yes	Yes	-	-	-	Yes
CP001138	senterica	Agona	SL483	RefSeq	Agona	13	3	3	7	4	3	3	7	-	-	Yes	-	-	-	Yes	-	-	-	Yes	-	Yes	-	-	Yes	Yes	-	Yes	Yes	Yes	-	-	-	-	Yes	Yes	Yes	Yes	Yes	Yes	Yes	-	-	-	Yes
CP006876	senterica	Agona	24249	RefSeq	Agona	13	3	3	7	4	3	3	7	-	-	Yes	-	-	-	Yes	-	-	-	Yes	-	Yes	-	-	Yes	Yes	-	Yes	Yes	Yes	-	-	-	-	Yes	Yes	Yes	Yes	Yes	Yes	Yes	-	-	-	Yes
CP011259	senterica	Agona	460004 2-1	RefSeq	Agona	13	3	3	7	4	3	3	7	-	-	Yes	-	-	-	Yes	-	-	-	Yes	-	Yes	-	-	Yes	Yes	-	Yes	Yes	Yes	-	-	-	-	Yes	Yes	Yes	Yes	Yes	Yes	Yes	-	-	-	Yes
CP007211	senterica	Anatum	CDC 06-0532	RefSeq	Anatum	64	10	14	15	31	25	20	33	-	-	Yes	-	-	-	Yes	-	-	-	Yes	-	Yes	-	-	Yes	Yes	-	-	Yes	Yes	Yes	-	-	-	Yes	Yes	Yes	Yes	Yes	Yes	Yes	-	-	-	Yes
CP007531	senterica	Anatum	ATCC BAA-1592	RefSeq	Anatum	64	10	14	15	31	25	20	33	-	-	Yes	-	-	-	Yes	-	-	-	Yes	-	Yes	-	-	Yes	Yes	-	-	Yes	Yes	Yes	-	-	-	Yes	Yes	Yes	Yes	Yes	Yes	Yes	-	-	-	Yes
CP007483	senterica	Anatum str.	Unknown	RefSeq	Anatum	64	10	14	15	31	25	20	33	-	-	Yes	-	-	-	Yes	-	-	-	Yes	-	Yes	-	-	Yes	Yes	-	-	Yes	Yes	Yes	-	-	-	Yes	Yes	Yes	Yes	Yes	Yes	Yes	-	-	-	Yes
CP006053	senterica	Bareilly	CFSAN000189	RefSeq	Bareilly	909	81	283	101	12	124	130	17	-	-	Yes	-	-	-	Yes	-	-	-	Yes	-	Yes	-	-	Yes	Yes	-	-	Yes	Yes	Yes	-	-	-	Yes	Yes	Yes	Yes	Yes	Yes	Yes	-	-	-	Yes
CP007533	senterica	Bredeney	CFSAN001080	RefSeq	Bredeney	-	111	63	49	16	41765	15	3	-	-	Yes	-	-	-	Yes	-	-	-	Yes	-	Yes	-	-	Yes	Yes	-	-	Yes	Yes	Yes	-	-	-	Yes	Yes	Yes	Yes	Yes	Yes	Yes	-	-	-	Yes
AE017220	senterica	Choleraesuis	SC-B67	RefSeq	Paratyphi C or Choleraesuis or Typhisuis*	66	34	31	35	14	26	6	8	-	Yes	-	-	-	-	Yes	-	-	-	Yes	-	Yes	-	-	Yes	Yes	-	-	Yes	Yes	-	-	-	-	Yes	Yes	Yes	Yes	Yes	Yes	Yes	-	-	-	Yes
CP007639	senterica	Choleraesuis	C500	RefSeq	Paratyphi C or Choleraesuis or Typhisuis*	68	36	31	35	14	26	34	8	-	Yes	-	-	-	-	Yes	-	-	-	Yes	-	Yes	-	-	Yes	Yes	-	-	Yes	Yes	-	-	-	-	Yes	Yes	Yes	Yes	Yes	Yes	Yes	-	-	-	Yes
CP006055	senterica	Cubana	CFSAN002050	RefSeq	Agoueve or Cubana*	286	5	36	87	103	29	108	102	-	-	Yes	-	-	-	Yes	-	-	-	Yes	-	Yes	-	-	Yes	Yes	-	-	Yes	Yes	-	-	-	-	Yes	Yes	Yes	Yes	Yes	Yes	Yes	-	-	-	Yes
CP001144	senterica	Dublin	CT_02021853	RefSeq	Dublin	10	5	2	3	6	5	5	10	-	-	Yes	-	-	-	Yes	-	-	-	Yes	-	Yes	-	-	Yes	Yes	-	-	Yes	Yes	Yes	-	-	-	Yes	Yes	Yes	Yes	Yes	Yes	Yes	-	-	-	Yes
AM933172	senterica	Enteritidis	P125109	RefSeq	Enteritidis	11	5	2	3	7	6	6	11	-	-	Yes	-	-	-	Yes	-	-	-	Yes	-	Yes	-	-	Yes	Yes	-	-	Yes	Yes	Yes	-	-	-	Yes	Yes	Yes	Yes	Yes	Yes	Yes	-	-	-	Yes
CP007175	senterica	Enteritidis	EC20110354	RefSeq	Enteritidis	11	5	2	3	7	6	6	11	-	-	Yes	-	-	-	Yes	-	-	-	Yes	-	Yes	-	-	Yes	Yes	-	-	Yes	Yes	Yes	-	-	-	Yes	Yes	Yes	Yes	Yes	Yes	Yes	-	-	-	Yes
CP007245	senterica	Enteritidis	EC20120008	RefSeq	Enteritidis	11	5	2	3	7	6	6	11	-	-	Yes	-	-	-	Yes	-	-	-	Yes	-	Yes	-	-	Yes	Yes	-	-	Yes	Yes	Yes	-	-	-	Yes	Yes	Yes	Yes	Yes	Yes	Yes	-	-	-	Yes
CP007247	senterica	Enteritidis	EC20110221	RefSeq	Enteritidis	11	5	2	3	7	6	6	11	-	-	Yes	-	-	-	Yes	-	-	-	Yes	-	Yes	-	-	Yes	Yes	-	-	Yes	Yes	Yes	-	-	-	Yes	Yes	Yes	Yes	Yes	Yes	Yes	-	-	-	Yes
CP007248	senterica	Enteritidis	EC20090698	RefSeq	Enteritidis	11	5	2	3	7	6	6	11	-	-	Yes	-	-	-	Yes	-	-	-	Yes	-	Yes	-	-	Yes	Yes	-	-	Yes	Yes	Yes	-	-	-	Yes	Yes	Yes	Yes	Yes	Yes	Yes	-	-	-	Yes
CP007249	senterica	Enteritidis	EC20090641	RefSeq	Enteritidis	11	5	2	3	7	6	6	11	-	-	Yes	-	-	-	Yes	-	-	-	Yes	-	Yes	-	-	Yes	Yes	-	-	Yes	Yes	Yes	-	-	-	Yes	Yes	Yes	Yes	Yes	Yes	Yes	-	-	-	Yes
CP007250	senterica	Enteritidis	EC20110355	RefSeq	Enteritidis	11	5	2	3	7	6	6	11	-	-	Yes	-	-	-	Yes	-	-	-	Yes	-	Yes	-	-	Yes	Yes	-	-	Yes	Yes	Yes	-	-	-	Yes	Yes	Yes	Yes	Yes	Yes	Yes	-	-	-	Yes
CP007251	senterica	Enteritidis	EC20110353	RefSeq	Enteritidis	11	5	2	3	7	6	6	11	-	-	Yes	-	-	-	Yes	-	-	-	Yes	-	Yes	-	-	Yes	Yes	-	-	Yes	Yes	Yes	-	-	-	Yes	Yes	Yes	Yes	Yes	Yes	Yes	-	-	-	Yes
CP007252	senterica	Enteritidis	EC20111175	RefSeq	Enteritidis	11	5	2	3	7	6	6	11	-	-	Yes	-	-	-	Yes	-	-	-	Yes	-	Yes	-	-	Yes	Yes	-	-	Yes	Yes	Yes	-	-	-	Yes	Yes	Yes	Yes	Yes	Yes	Yes	-	-	-	Yes
CP007253	senterica	Enteritidis	EC20111174	RefSeq	Enteritidis	11	5	2	3	7	6	6	11	-	-	Yes	-	-	-	Yes	-	-	-	Yes	-	Yes	-	-	Yes	Yes	-	-	Yes	Yes	Yes	-	-	-	Yes	Yes	Yes	Yes	Yes	Yes	Yes	-	-	-	Yes
CP007254	senterica	Enteritidis	EC20111095	RefSeq	Enteritidis	11	5	2	3	7	6	6	11	-	-	Yes	-	-	-	Yes	-	-	-	Yes	-	Yes	-	-	Yes	Yes	-	-	Yes	Yes	Yes	-	-	-	Yes	Yes	Yes	Yes	Yes	Yes	Yes	-	-	-	Yes
CP007258	senterica	Enteritidis	EC20110360	RefSeq	Enteritidis	11	5	2	3	7	6	6	11	-	-	Yes	-	-	-	Yes	-	-	-	Yes	-	Yes	-	-	Yes	Yes	-	-	Yes	Yes	Yes	-	-	-	Yes	Yes	Yes	Yes	Yes	Yes	Yes	-	-	-	Yes
CP007259	senterica	Enteritidis	EC20110359	RefSeq	Enteritidis	11	5	2	3	7	6	6	11	-	-	Yes	-	-	-	Yes	-	-	-	Yes	-	Yes	-	-	Yes	Yes	-	-	Yes	Yes	Yes	-	-	-	Yes	Yes	Yes	Yes	Yes	Yes	Yes	-	-	-	Yes
CP007260	senterica	Enteritidis	EC20110358	RefSeq	Enteritidis	11	5	2	3	7	6	6	11	-	-	Yes	-	-	-	Yes	-	-	-	Yes	-	Yes	-	-	Yes	Yes	-	-	Yes	Yes	Yes	-	-	-	Yes	Yes	Yes	Yes	Yes	Yes	Yes	-	-	-	Yes
CP007261	senterica	Enteritidis	EC20110357	RefSeq	Enteritidis	11	5	2	3	7	6	6	11	-	-	Yes	-	-	-	Yes	-	-	-	Yes	-	Yes	-	-	Yes	Yes	-	-	Yes	Yes	Yes	-	-	-	Yes	Yes	Yes	Yes	Yes	Yes	Yes	-	-	-	Yes
CP007262	senterica	Enteritidis	EC20110356	RefSeq	Enteritidis	11	5	2	3	7	6	6	11	-	-	Yes	-	-	-	Yes	-	-	-	Yes	-	Yes	-	-	Yes	Yes	-	-	Yes	Yes	Yes	-	-	-	Yes	Yes	Yes	Yes	Yes	Yes	Yes	-	-	-	Yes
CP007263	senterica	Enteritidis	EC20110361	RefSeq	Enteritidis	11	5	2	3	7	6	6	11	-	-	Yes	-	-	-	Yes	-	-	-	Yes	-	Yes	-	-	Yes	Yes	-	-	Yes	Yes	Yes	-	-	-	Yes	Yes	Yes	Yes	Yes	Yes	Yes	-	-	-	Yes
CP007266	senterica	Enteritidis	EC20110223	RefSeq	Enteritidis	11	5	2	3	7	6	6	11	-	-	Yes	-	-	-	Yes	-	-	-	Yes	-	Yes	-	-	Yes	Yes	-	-	Yes	Yes	Yes	-	-	-	Yes	Yes	Yes	Yes	Yes	Yes	Yes	-	-	-	Yes
CP007267	senterica	Enteritidis	EC20120005	RefSeq	Enteritidis	11	5	2	3	7	6	6	11	-	-	Yes	-	-	-	Yes	-	-	-	Yes	-	Yes	-	-	Yes	Yes	-	-	Yes	Yes	Yes	-	-	-	Yes	Yes	Yes	Yes	Yes	Yes	Yes	-	-	-	Yes
CP007269	senterica	Enteritidis	EC20121175	RefSeq	Enteritidis	11	5	2	3	7	6	6	11	-	-	Yes	-	-	-	Yes	-	-	-	Yes	-	Yes	-	-	Yes	Yes	-	-	Yes	Yes	Yes	-	-	-	Yes	Yes	Yes	Yes	Yes	Yes	Yes	-	-	-	Yes
CP007270	senterica	Enteritidis	EC20121176	RefSeq	Enteritidis	11	5	2	3	7	6	6	11	-	-	Yes	-	-	-	Yes	-	-	-	Yes	-	Yes	-	-	Yes	Yes	-	-	Yes	Yes	Yes	-	-	-	Yes	Yes	Yes	Yes	Yes	Yes	Yes	-	-	-	Yes
CP007271	senterica	Enteritidis	EC20121178	RefSeq	Enteritidis	11	5	2	3	7	6	6	11	-	-	Yes	-	-	-	Yes	-	-	-	Yes	-	Yes	-	-	Yes	Yes	-	-	Yes	Yes	Yes	-	-	-	Yes	Yes	Yes	Yes	Yes	Yes	Yes	-	-	-	Yes
CP007272	senterica	Enteritidis	EC20121179	RefSeq	Enteritidis	11	5	2	3	7	6	6	11	-	-	Yes	-	-	-	Yes	-	-	-	Yes	-	Yes	-	-	Yes	Yes	-	-	Yes	Yes	Yes	-	-	-	Yes	Yes	Yes	Yes	Yes	Yes	Yes	-	-	-	Yes
CP007273	senterica	Enteritidis	EC20121180	RefSeq	Enteritidis	11	5	2	3	7	6	6	11	-	-	Yes	-	-	-	Yes	-	-	-	Yes	-	Yes	-	-	Yes	Yes	-	-	Yes	Yes	Yes	-	-	-	Yes	Yes	Yes	Yes	Yes	Yes	Yes	-	-	-	Yes
CP007274	senterica	Enteritidis	SA20093266	RefSeq	Enteritidis	11	5	2	3	7	6	6	11	-	-	Yes	-	-	-	Yes	-	-	-	Yes	-	Yes	-	-	Yes	Yes	-	-	Yes	Yes	Yes	-	-	-	Yes	Yes	Yes	Yes	Yes	Yes	Yes	-	-	-	Yes
CP007320	senterica	Enteritidis	EC20090135	RefSeq	Enteritidis	11	5	2	3	7	6	6	11	-	-	Yes	-	-	-	Yes	-	-	-	Yes	-	Yes	-	-	Yes	Yes	-	-	Yes	Yes	Yes	-	-	-	Yes	Yes	Yes	Yes	Yes	Yes	Yes	-	-	-	Yes
CP007321	senterica	Enteritidis	EC20090193	RefSeq	Enteritidis	11	5	2	3	7	6	6	11	-	-	Yes	-	-	-	Yes	-	-	-	Yes	-	Yes	-	-	Yes	Yes	-	-	Yes	Yes	Yes	-	-	-	Yes	Yes	Yes	Yes	Yes	Yes	Yes	-	-	-	Yes
CP007322	senterica	Enteritidis	EC20090332	RefSeq	Enteritidis	11	5	2	3	7	6	6	11	-	-	Yes	-	-	-	Yes	-	-	-	Yes	-	Yes	-	-	Yes	Yes	-	-	Yes	Yes	Yes	-	-	-	Yes	Yes	Yes	Yes	Yes	Yes	Yes	-	-	-	Yes
CP007358	senterica	Enteritidis	EC20100130	RefSeq	Enteritidis	11	5	2	3	7	6	6	11	-	-	Yes	-	-	-	Yes	-	-	-	Yes	-	Yes	-	-	Yes	Yes	-	-	Yes	Yes	Yes	-	-	-	Yes	Yes	Yes	Yes	Yes	Yes	Yes	-	-	-	Yes
CP007359	senterica	Enteritidis	EC20100134	RefSeq	Enteritidis	11	5	2	3	7	6	6	11	-	-	Yes	-	-	-	Yes	-	-	-	Yes	-	Yes	-	-	Yes	Yes	-	-	Yes	Yes	Yes	-	-	-	Yes	Yes	Yes	Yes	Yes	Yes	Yes	-	-	-	Yes
CP007420	senterica	Enteritidis	EC20100103	RefSeq	Enteritidis	11	5	2	3	7	6	6	11	-	-	Yes	-	-	-	Yes	-	-	-	Yes	-	Yes	-	-	Yes	Yes	-	-	Yes	Yes	Yes	-	-	-	Yes	Yes	Yes	Yes	Yes	Yes	Yes	-	-	-	Yes
CP007421	senterica	Enteritidis	EC20090884	RefSeq	Enteritidis	11	5	2	3	7	6	6	11	-	-	Yes	-	-	-	Yes	-	-	-	Yes	-	Yes	-	-	Yes	Yes	-	-	Yes	Yes	Yes	-	-	-	Yes	Yes	Yes	Yes	Yes	Yes	Yes	-	-	-	Yes
CP007422	senterica	Enteritidis	EC20090531	RefSeq	Enteritidis	11	5	2	3	7	6	6	11	-	-	Yes	-	-	-	Yes	-	-	-	Yes	-	Yes	-	-	Yes	Yes	-	-	Yes	Yes	Yes	-	-	-	Yes	Yes	Yes	Yes	Yes	Yes	Yes	-	-	-	Yes
CP007463	senterica	Enteritidis	EC20120929	RefSeq	Enteritidis	11	5	2	3	7	6	6	11	-	-	Yes	-	-	-	Yes	-	-	-	Yes	-	Yes	-	-	Yes	Yes	-	-	Yes	Yes	Yes	-	-	-	Yes	Yes	Yes	Yes	Yes	Yes	Yes	-	-	-	Yes
CP007466	senterica	Enteritidis	SA20084644	RefSeq	Enteritidis	11	5	2	3	7	6	6	11	-	-	Yes	-	-	-	Yes	-	-	-	Yes	-	Yes	-	-	Yes	Yes	-	-	Yes	Yes	Yes	-	-	-	Yes	Yes	Yes	Yes	Yes	Yes	Yes	-	-	-	Yes
CP007467	senterica	Enteritidis	SA20084824	RefSeq	Enteritidis	11	5	2	3	7	6	6	11	-	-	Yes	-	-	-	Yes	-	-	-	Yes	-	Yes	-	-	Yes	Yes	-	-	Yes	Yes	Yes	-	-	-	Yes	Yes	Yes	Yes	Yes	Yes	Yes	-	-	-	Yes
CP007468	senterica	Enteritidis	SA20094177	RefSeq	Enteritidis	11	5	2	3	7	6	6	11	-	-	Yes	-	-	-	Yes	-	-	-	Yes	-	Yes	-	-	Yes	Yes	-	-	Yes	Yes	Yes	-	-	-	Yes	Yes	Yes	Yes	Yes	Yes	Yes	-	-	-	Yes
CP007469	senterica	Enteritidis	SA20094301	RefSeq	Enteritidis	11	5	2	3	7	6	6	11	-	-	Yes	-	-	-	Yes	-	-	-	Yes	-	Yes	-	-	Yes	Yes	-	-	Yes	Yes	Yes	-	-	-	Yes	Yes	Yes	Yes	Yes	Yes	Yes	-	-	-	Yes
CP007507	senterica	Enteritidis	Durban	RefSeq	Enteritidis	11	5	2	3	7	6	6	11	-	-	Yes	-	-	-	Yes	-	-	-	Yes	-	Yes	-	-	Yes	Yes	-	-	Yes	Yes	Yes	-	-	-	Yes	Yes	Yes	Yes	Yes	Yes	Yes	-	-	-	Yes
CP007528	senterica	Enteritidis	Unknown	RefSeq	Enteritidis	11	5	2	3	7	6	6	11	-	-	Yes	-	-	-	Yes	-	-	-	Yes	-	Yes	-	-	Yes	Yes	-	-	Yes	Yes	Yes	-	-	-	Yes	Yes	Yes	Yes	Yes	Yes	Yes	-	-	-	Yes
CP007598	senterica	Enteritidis	77-1427	RefSeq	Enteritidis	11	5	2	3	7	6	6	11	-	-	Yes	-	-	-	Yes	-	-	-	Yes	-	Yes	-	-	Yes	Yes	-	-	Yes	Yes	Yes	-	-	-	Yes	Yes	Yes	Yes	Yes	Yes	Yes	-	-	-	Yes
CP009083	senterica	Enteritidis	Unknown	RefSeq	Enteritidis	11	5	2	3	7	6	6	11	-	-	Yes	-	-	-	Yes	-	-	-	Yes	-	Yes	-	-	Yes	Yes	-	-	Yes	Yes	Yes	-	-	-	Yes	Yes	Yes	Yes	Yes	Yes	Yes	-	-	-	Yes
CP009084	senterica	Enteritidis	Unknown	RefSeq	Enteritidis	11	5	2	3	7	6	6	11	-	-	Yes	-	-	-	Yes	-	-	-	Yes	-	Yes	-	-	Yes	Yes	-	-	Yes	Yes	Yes	-	-	-	Yes	Yes	Yes	Yes	Yes	Yes	Yes	-	-	-	Yes
CP009085	senterica	Enteritidis	Unknown	RefSeq	Enteritidis	11	5	2	3	7	6	6	11	-	-	Yes	-	-	-	Yes	-	-	-	Yes	-	Yes	-	-	Yes	Yes	-	-	Yes	Yes	Yes	-	-	-	Yes	Yes	Yes	Yes	Yes	Yes	Yes	-	-	-	Yes
CP009086	senterica	Enteritidis	Unknown	RefSeq	Enteritidis	11	5	2	3	7	6	6	11	-	-	Yes	-	-	-	Yes	-	-	-	Yes	-	Yes	-	-	Yes	Yes	-	-	Yes	Yes	Yes	-	-	-	Yes	Yes	Yes	Yes	Yes	Yes	Yes	-	-	-	Yes
CP009087	senterica	Enteritidis	Unknown	RefSeq	Enteritidis	11	5	2	3	7	6	6	11	-	-	Yes	-	-	-	Yes	-	-	-	Yes	-	Yes	-	-	Yes	Yes	-	-	Yes	Yes	Yes	-	-	-	Yes	Yes	Yes	Yes	Yes	Yes	Yes	-	-	-	Yes
CP009088	senterica	Enteritidis	Unknown	RefSeq	Enteritidis	11	5	2	3	7	6	6	11	-	-	Yes	-	-	-	Yes	-	-	-	Yes	-	Yes	-	-	Yes	Yes	-	-	Yes	Yes	Yes	-	-	-	Yes	Yes	Yes	Yes	Yes	Yes	Yes	-	-	-	Yes
CP009089	senterica	Enteritidis	Unknown	RefSeq	Enteritidis	11	5	2	3	7	6	6	11	-	-	Yes	-	-	-	Yes	-	-	-	Yes	-	Yes	-	-	Yes	Yes	-	-	Yes	Yes	Yes	-	-	-	Yes	Yes	Yes	Yes	Yes	Yes	Yes	-	-	-	Yes
CP009090	senterica	Enteritidis	Unknown	RefSeq	Enteritidis	11	5	2	3	7	6	6	11	-	-	Yes	-	-	-	Yes	-	-	-	Yes	-	Yes	-	-	Yes	Yes	-	-	Yes	Yes	Yes	-	-	-	Yes	Yes	Yes	Yes	Yes	Yes	Yes	-	-	-	Yes
CP009091	senterica	Enteritidis	Unknown	RefSeq	Enteritidis	11	5	2	3	7	6	6	11	-	-	Yes	-	-	-	Yes	-	-	-	Yes	-	Yes	-	-	Yes	Yes	-	-	Yes	-	Yes	-	-	-	Yes	Yes	Yes	Yes	Yes	Yes	Yes	-	-	-	Yes
CP009092	senterica	Enteritidis	Unknown	RefSeq	Enteritidis	11	5	2	3	7	6	6	11	-	-	Yes	-	-	-	Yes	-	-	-	Yes	-	Yes	-	-	Yes	Yes	-	-	Yes	Yes	Yes	-	-	-	Yes	Yes	Yes	Yes	Yes	Yes	Yes	-	-	-	Yes
CP009093	senterica	Enteritidis	Unknown	RefSeq	Enteritidis	11	5	2	3	7	6	6	11	-	-	Yes	-	-	-	Yes	-	-	-	Yes	-	Yes	-	-	Yes	Yes	-	-	Yes	Yes	Yes	-	-	-	Yes	Yes	Yes	Yes	Yes	Yes	Yes	-	-	-	Yes
CP008928	senterica	Enteritidis	SEJ	RefSeq	Enteritidis	3175	5	2	3	7	638	6	11	-	-	Yes	-	-	-	Yes	-	-	-	Yes	-	Yes	-	-	Yes	Yes	-	-	Yes	Yes	Yes	-	-	-	Yes	Yes	Yes	Yes	Yes	Yes	Yes	-	-	-	Yes
CP007246	senterica	Enteritidis	EC20100101	RefSeq	Enteritidis	-	5	2	3	7	6	6	-	-	-	Yes	-	-	-	Yes	-	-	-	Yes	-	Yes	-	-	Yes	Yes	-	-	Yes	Yes	Yes	-	-	-	Yes	Yes	Yes	Yes	Yes	Yes	Yes	-	-	-	Yes
AM933173	senterica	Gallinarum	287/91	RefSeq	Gallinarum*	331	122	2	42	7	31	6	11	-	-	Yes	-	-	-	Yes	-	-	-	Yes	-	Yes	-	-	Yes	Yes	-	-	Yes	Yes	Yes	-	-	-	Yes	Yes	Yes	Yes	Yes	Yes	Yes	-	-	-	Yes
CP003047	senterica	Gallinarum/pullorum	Unknown	RefSeq	Gallinarum*	92	5	2	3	7	31	41	11	-	-	Yes	-	-	-	Yes	-	-	-	Yes	-	Yes	-	-	Yes	Yes	-	-	Yes	Yes	Yes	-	-	-	Yes	Yes	Yes	Yes	Yes	Yes	Yes	-	-	-	Yes
CP003786	senterica	Gallinarum/pullorum	Unknown	RefSeq	Gallinarum*	92	5	2	3	7	31	41	11	-	-	Yes	-	-	-	Yes	-	-	-	Yes	-	Yes	-	-	Yes	Yes	-	-	Yes	Yes	Yes	-	-	-	Yes	Yes	Yes	Yes	Yes	Yes	Yes	-	-	-	Yes
CP001120	senterica	Heidelberg	SL476	RefSeq	Heidelberg	15	2	7	9	9	5	9	12	-	-	Yes	-	-	-	Yes	Yes	Yes	-	Yes	-	Yes	-	-	Yes	Yes	-	Yes	Yes	Yes	Yes	-	-	-	Yes	Yes	Yes	Yes	Yes	Yes	Yes	-	-	-	Yes
CP003416	senterica	Heidelberg	B182	RefSeq	Heidelberg	15	2	7	9	9	5	9	12	-	-	Yes	-	-	-	Yes	-	-	-	Yes	-	Yes	-	-	Yes	Yes	-	Yes	Yes	Yes	Yes	-	-	-	Yes	Yes	Yes	Yes	Yes	Yes	Yes	-	-	-	Yes
CP004086	senterica	Heidelberg	41578	RefSeq	Heidelberg	15	2	7	9	9	5	9	12	-	-	Yes	-	-	-	Yes	-	-	-	Yes	-	Yes	-	-	Yes	Yes	-	Yes	Yes	Yes	Yes	-	-	-	Yes	Yes	Yes	Yes	Yes	Yes	Yes	-	-	-	Yes
CP005390	senterica	Heidelberg	CFSAN002069	RefSeq	Heidelberg	15	2	7	9	9	5	9	12	-	-	Yes	-	-	-	Yes	-	-	-	Yes	-	Yes	-	-	Yes	Yes	-	Yes	Yes	Yes	Yes	-	-	-	Yes	Yes	Yes	Yes	Yes	Yes	Yes	-	-	-	Yes
CP005995	senterica	Heidelberg	CFSAN002064	RefSeq	Heidelberg	15	2	7	9	9	5	9	12	-	-	Yes	-	-	-	Yes	-	-	-	Yes	-	Yes	-	-	Yes	Yes	-	Yes	Yes	Yes	Yes	-	-	-	Yes	Yes	Yes	Yes	Yes	Yes	Yes	-	-	-	Yes
CP004027	senterica	Javiana	CFSAN001992	RefSeq	II 9,12:l,z28:1,5 or Javiana*	24	13	12	17	16	13	16	4	-	Yes	-	-	-	-	Yes	-	-	-	Yes	-	Yes	-	-	Yes	Yes	-	-	Yes	Yes	Yes	-	-	-	Yes	Yes	Yes	Yes	Yes	Yes	Yes	-	-	-	Yes
CP007222	senterica	Montevideo	Unknown	RefSeq	Montevideo	138	11	41	55	42	34	58	4	-	-	Yes	-	-	-	Yes	-	-	-	Yes	-	Yes	-	-	Yes	Yes	-	-	Yes	Yes	-	-	-	-	Yes	Yes	Yes	Yes	Yes	Yes	Yes	-	-	-	Yes
CP007540	senterica	Montevideo	Unknown	RefSeq	Montevideo	138	11	41	55	42	34	58	4	-	-	Yes	-	-	-	Yes	-	-	-	Yes	-	Yes	-	-	Yes	Yes	-	-	Yes	Yes	-	-	-	-	Yes	Yes	Yes	Yes	Yes	Yes	Yes	-	-	-	Yes
CP007530	senterica	Montevideo	507440-20	RefSeq	Montevideo	316	43	41	16	42	35	13	111	-	-	Yes	-	-	-	Yes	-	-	-	Yes	-	Yes	-	-	Yes	Yes	-	-	Yes	Yes	-	-	-	-	Yes	Yes	Yes	Yes	Yes	Yes	Yes	-	-	-	Yes
CP007559	senterica	Newport	CDC 2010K-2159	RefSeq	Newport*	31	2	2	15	14	15	20	12	-	-	Yes	-	-	-	Yes	-	-	-	Yes	-	Yes	-	-	Yes	Yes	-	-	Yes	Yes	Yes	-	-	-	Yes	Yes	Yes	Yes	Yes	Yes	Yes	-	-	-	Yes
CP001113	senterica	Newport	SL254	RefSeq	Newport*	45	10	7	21	14	15	12	12	-	-	Yes	-	-	-	Yes	-	-	-	Yes	-	Yes	-	-	Yes	Yes	-	-	Yes	Yes	Yes	-	-	-	Yes	Yes	Yes	Yes	Yes	Yes	Yes	-	-	-	Yes
CP006631	senterica	Newport	USMARC-S3124.1	RefSeq	Newport*	45	10	7	21	14	15	12	12	-	-	Yes	Yes	-	-	Yes	-	-	-	Yes	-	Yes	-	-	Yes	Yes	-	-	Yes	Yes	Yes	-	-	-	Yes	Yes	Yes	Yes	Yes	Yes	Yes	-	-	-	Yes
CP010279	senterica	Newport	CVM 22425	RefSeq	Newport*	45	10	7	21	14	15	12	12	-	-	Yes	-	-	-	Yes	-	-	-	Yes	-	Yes	-	-	Yes	Yes	-	-	Yes	Yes	Yes	-	-	-	Yes	Yes	Yes	Yes	Yes	Yes	Yes	-	-	-	Yes
CP010280	senterica	Newport	CVM 22462	RefSeq	Newport*	45	10	7	21	14	15	12	12	-	-	Yes	-	-	-	Yes	-	-	-	Yes	-	Yes	-	-	Yes	Yes	-	-	Yes	Yes	Yes	-	-	-	Yes	Yes	Yes	Yes	Yes	Yes	Yes	-	-	-	Yes
CP010281	senterica	Newport	CVM 22513	RefSeq	Newport*	45	10	7	21	14	15	12	12	-	-	Yes	-	-	-	Yes	-	-	-	Yes	-	Yes	-	-	Yes	Yes	-	-	Yes	Yes	Yes	-	-	-	Yes	Yes	Yes	Yes	Yes	Yes	Yes	-	-	-	Yes
CP010282	senterica	Newport	CVM 21538	RefSeq	Newport*	45	10	7	21	14	15	12	12	-	-	Yes	-	-	-	Yes	-	-	-	Yes	-	Yes	-	-	Yes	Yes	-	-	Yes	Yes	Yes	-	-	-	Yes	Yes	Yes	Yes	Yes	Yes	Yes	-	-	-	Yes
CP010283	senterica	Newport	CVM 21550	RefSeq	Newport*	45	10	7	21	14	15	12	12	-	-	Yes	-	-	-	Yes	-	-	-	Yes	-	Yes	-	-	Yes	Yes	-	-	Yes	Yes	Yes	-	-	-	Yes	Yes	Yes	Yes	Yes	Yes	Yes	-	-	-	Yes
CP010284	senterica	Newport	CVM N1543	RefSeq	Newport*	45	10	7	21	14	15	12	12	-	-	Yes	-	-	-	Yes	-	-	-	Yes	-	Yes	-	-	Yes	Yes	-	-	Yes	Yes	Yes	-	-	-	Yes	Yes	Yes	Yes	Yes	Yes	Yes	-	-	-	Yes
CP007216	senterica	Newport	Unknown	RefSeq	Newport*	118	16	2	45	43	36	39	42	-	-	Yes	-	-	-	Yes	-	-	-	Yes	-	Yes	-	-	Yes	Yes	-	-	Yes	Yes	-	-	-	-	Yes	Yes	Yes	Yes	Yes	Yes	Yes	-	-	-	Yes
CP009561	senterica	Newport	CVM N18486	RefSeq	Newport*	-	10	7	21	14	~15	12	12	-	-	Yes	-	-	-	Yes	-	-	-	Yes	-	Yes	-	-	Yes	Yes	-	-	Yes	Yes	Yes	-	-	-	Yes	Yes	Yes	Yes	Yes	Yes	Yes	-	-	-	Yes
CP009565	senterica	Newport	CVM 21554	RefSeq	Newport*	-	747?	7	21	14	15	12	12	-	-	Yes	-	-	-	Yes	-	-	-	Yes	-	Yes	-	-	Yes	Yes	-	-	Yes	Yes	Yes	-	-	-	Yes	Yes	Yes	Yes	Yes	Yes	Yes	-	-	-	Yes
CP000026	senterica	Paratyphi A	ATCC 9150	RefSeq	Paratyphi A	85	45	4	8	44	27	9	8	-	-	Yes	-	-	-	Yes	-	-	-	Yes	-	Yes	-	-	Yes	Yes	-	-	-	Yes	Yes	-	-	-	-	-	-	Yes	Yes	Yes	Yes	-	-	-	Yes
FM200053	senterica	Paratyphi A	AKU_12601	RefSeq	Paratyphi A	85	45	4	8	44	27	9	8	-	-	Yes	-	-	-	Yes	-	-	-	Yes	-	Yes	-	-	Yes	Yes	-	-	-	Yes	Yes	-	-	-	-	-	-	Yes	Yes	Yes	Yes	-	-	-	Yes
CP009049	senterica	Paratyphi A	CMCC 50973	RefSeq	Paratyphi A	129	45	4	8	44	27	56	8	-	-	Yes	-	-	-	Yes	-	-	-	Yes	-	Yes	-	-	Yes	Yes	-	-	-	Yes	Yes	-	-	-	-	-	-	Yes	Yes	Yes	Yes	-	-	-	Yes
CP009559	senterica	Paratyphi A	CMCC 50503	RefSeq	50:a:1,5	129	45	4	8	44	27	56	8	-	-	Yes	-	-	-	Yes	-	-	-	Yes	-	Yes	-	-	Yes	Yes	-	-	-	Yes	Yes	-	-	-	-	-	-	Yes	Yes	Yes	Yes	-	-	-	Yes
CP000886	senterica	Paratyphi B	SPB7	RefSeq	Paratyphi B	307	2	14	24	14	2	19	107	-	-	Yes	-	-	-	Yes	-	-	-	Yes	-	Yes	-	-	Yes	Yes	-	-	Yes	Yes	Yes	-	-	-	Yes	Yes	Yes	Yes	Yes	Yes	Yes	-	-	-	Yes
CP000857	senterica	Paratyphi C	RKS4594	RefSeq	Hissar	114	48	31	35	14	26	52	8	-	Yes	-	-	-	-	Yes	-	-	-	Yes	-	Yes	-	-	Yes	Yes	-	-	Yes	Yes	-	-	-	-	Yes	Yes	Yes	Yes	Yes	Yes	Yes	-	-	-	Yes
CP006575	senterica	Pullorum**	S06004	RefSeq	Gallinarum*	-	5?	2	361	7	31	668?	11	-	-	Yes	-	-	-	Yes	-	-	-	Yes	-	Yes	-	-	Yes	Yes	-	-	Yes	Yes	Yes	-	-	-	Yes	Yes	Yes	Yes	Yes	Yes	Yes	-	-	-	Yes
CP001127	senterica	Schwarzengrund	CVM19633	RefSeq	Schwarzengrund	-	43	47	49	49	41765	15	114	-	-	Yes	-	-	-	Yes	-	-	-	Yes	-	Yes	-	-	Yes	Yes	-	-	Yes	Yes	-	-	-	-	Yes	Yes	Yes	Yes	Yes	Yes	Yes	-	-	-	Yes
CP007505	senterica	Tennessee	TXSC_TXSC08-19	RefSeq	II 6,7:z29:[z42] or Tennessee*	319	118	107	8	51	2	117	16	-	-	Yes	-	-	-	Yes	-	-	-	Yes	-	Yes	-	-	Yes	Yes	-	-	Yes	Yes	-	-	-	-	Yes	Yes	Yes	Yes	Yes	Yes	Yes	-	-	-	Yes
AE014613	senterica	Typhi	Ty2	RefSeq	Typhi	1	1	1	1	1	1	1	5	-	-	Yes	-	-	-	Yes	-	-	-	Yes	-	Yes	-	-	Yes	Yes	-	-	-	Yes	Yes	-	-	-	-	-	-	Yes	Yes	Yes	Yes	-	-	-	Yes
AL513382	senterica	Typhi	CT18	RefSeq	Typhi	1	1	1	2	1	1	1	5	-	-	Yes	-	-	-	Yes	-	-	-	Yes	-	Yes	-	-	Yes	Yes	-	-	-	Yes	Yes	-	-	-	-	-	-	Yes	Yes	Yes	Yes	-	-	-	Yes
CP002099	senterica	Typhi	Ty21a	RefSeq	Typhi	1	1	1	1	1	1	1	5	-	-	Yes	-	-	-	Yes	-	-	-	Yes	-	Yes	-	-	Yes	Yes	-	-	-	Yes	Yes	-	-	-	-	-	-	Yes	Yes	Yes	Yes	-	-	-	Yes
CP003278	senterica	Typhi	P-stx-12	RefSeq	Typhi	1	1	1	1	1	1	1	5	-	-	Yes	-	-	-	Yes	-	-	-	Yes	-	Yes	-	-	Yes	Yes	-	-	-	Yes	Yes	-	-	-	-	-	-	Yes	Yes	Yes	Yes	-	-	-	Yes
AE006468	senterica	Typhimurium	LT2	RefSeq	Typhimurium	19	10	7	12	9	5	9	2	-	Yes	-	-	-	-	Yes	-	-	-	Yes	-	Yes	-	-	Yes	Yes	-	-	Yes	Yes	-	-	-	-	Yes	Yes	Yes	Yes	Yes	Yes	Yes	-	-	-	Yes
CP001363	senterica	Typhimurium	14028S	RefSeq	Typhimurium	19	10	7	12	9	5	9	2	-	Yes	-	-	-	-	Yes	-	-	-	Yes	-	Yes	-	-	Yes	Yes	-	-	Yes	Yes	-	-	-	-	Yes	Yes	Yes	Yes	Yes	Yes	Yes	-	-	-	Yes
CP007523	senterica	Typhimurium	CDC	RefSeq	Typhimurium	19	10	7	12	9	5	9	2	-	Yes	-	-	-	-	Yes	-	-	-	Yes	-	Yes	-	-	Yes	Yes	-	-	Yes	Yes	-	-	-	-	Yes	Yes	Yes	Yes	Yes	Yes	Yes	-	-	-	Yes
CP007581	senterica	Typhimurium	138736	RefSeq	Typhimurium	19	10	7	12	9	5	9	2	-	Yes	-	Yes	-	Yes	Yes	-	-	-	Yes	-	Yes	-	-	Yes	Yes	Yes	-	Yes	Yes	-	-	-	-	Yes	Yes	Yes	Yes	Yes	Yes	Yes	-	-	-	Yes
CP007804	senterica	Typhimurium	VNP20009	RefSeq	Typhimurium	19	10	7	12	9	5	9	2	-	Yes	-	-	-	-	Yes	-	-	-	Yes	-	Yes	-	-	Yes	-	-	-	Yes	Yes	-	-	-	-	Yes	Yes	Yes	Yes	Yes	Yes	Yes	-	-	-	Yes
HF937208	senterica	Typhimurium	DT104	RefSeq	Typhimurium(O5-)*	19	10	7	12	9	5	9	2	-	Yes	-	Yes	-	Yes	Yes	-	-	-	Yes	-	Yes	-	-	Yes	Yes	Yes	-	Yes	Yes	-	-	-	-	Yes	Yes	Yes	Yes	Yes	Yes	Yes	-	-	-	Yes
HG326213	senterica	Typhimurium	DT2	RefSeq	Typhimurium(O5-)*	128	10	7	12	9	5	55	2	-	Yes	-	-	-	-	Yes	-	-	-	Yes	-	Yes	-	-	Yes	Yes	-	-	Yes	Yes	-	-	-	-	Yes	Yes	Yes	Yes	Yes	Yes	Yes	-	-	-	Yes
FN424405	senterica	Typhimurium	D23580	RefSeq	Typhimurium	313	10	7	12	9	112	9	2	-	Yes	-	-	-	-	Yes	-	-	-	Yes	-	Yes	-	-	Yes	Yes	-	-	Yes	Yes	-	-	-	-	Yes	Yes	Yes	Yes	Yes	Yes	Yes	-	-	-	Yes
CP003386	senterica	Typhimurium	798	RefSeq	Typhimurium	-	10	7	~609	9	5	9	2	-	Yes	-	-	-	-	Yes	-	-	-	Yes	-	Yes	-	-	Yes	Yes	-	-	Yes	Yes	-	-	-	-	Yes	Yes	Yes	Yes	Yes	Yes	Yes	-	-	-	Yes
					Gallinarum* = additional serotyping required to predict
					** S. Pulloram has been combined in to S. Gallinarum so prediction is correct
[truncated: 13 more columns]
