# Supplementary material for: Analysis of Antimicrobial Resistance in Non-typhoidal Salmonella Collected From Pork Retail Outlets and Slaughterhouses in Vietnam Using Whole Genome Sequencing
Source: Front Vet Sci. 2022 Mar 29;9:816279. doi: 10.3389/fvets.2022.816279 (PMC9002014; doi:10.3389/fvets.2022.816279)
Supplement: Supplementary Table 4 — Antibiotic resistance. Phenotypic antimicrobial resistance to six classes of antibiotics were tested using CLSI guidelines. Draft genomes were analyzed using Abricate with a minimum coverage of 90% and minimum identity of 90% (displayed). [file Table_4.XLSX]

## Sheet: Sheet1
ValueChain	ID	Serotype	β-lactams								Quinlones			Aminoglycoside								Nitrofuran	Tetracycline				Phenols			Folate Pathway Inhibitor			Cyclic peptides			AMR profile
			Ampicillin	Piperacillin	Cefotaxime	Ceftriaxone	blaTEM1	blaTEM150	blaLAP2	CTXM55	Nalidixic	Ciprofloxacin	qnrS1	Gentamicin	APH(6)Id	APH(3'')Ib	aadA1	aadA2	AAC(6')Iaa	AAC(6')Iy	AAC(3)IIa	Nitrofurantoin	Tetracycline	tet(A)	tet(B)	tetM	Chloramphenicol	cmlA1	floR	Trimethoprim	dfrA12	dfrA14	MIC:COL	Colistin	mcr	MDR	R	I	S
Slaughterhouse	SL195	Derby	R	R	I	I	100				I	S		S						98.63		S	I			95	S			S			2	S		No	2	4	6
Slaughterhouse	PS136	London	R	S	R	I	100				S	I	100	S			100	100	99.77			S	R	99.92		97.66	S	99.92	99.83	R	100		2	S		Yes	4	2	6
Slaughterhouse	PS234	Typhimurium	R	R	R	I	100				I	R	100	S			99.87	99.87	100			R	S	99.92		95	R	99.92	99.83	R	100		2	S		Yes	7	2	3
Slaughterhouse	PS563	Typhimurium	R	R	R	I	100				I	I	100	R	100	100			100			S	R	100	100		R		99.75	I			4	R	mcr-3	Yes	7	4	1
Slaughterhouse	SL406	Typhimurium	R	R	R	R	100			100	I	I	100	R	99.88	99.75			100			S	R	100			R		99.83	S			4	R	mcr-3	Yes	8	2	2
Slaughterhouse	PS403	Weltevreden	R	R	S	R					S	S		S					98.86			S	S				S			R			2	S		Yes	4	0	8
Market	PS39	Enteritidis	S	I	I	I	99.88				S	S		I	99.86	99.75				96.8		S	S	100			S			S			4	R		No	1	4	7
Market	PS631	Enteritidis	S	I	S	S					S	I		S	99.76	99.75			100	96.8		S	S	100			R			R			2	S		No	2	2	8
Market	PS671	Enteritidis	R	I	I	S	100				I	I		R	99.64	99.75				96.8		S	R	100			R			R			2	S		Yes	5	4	3
Market	PS121	London	R	S	S	S					S	I		R					99.77			S	R				R			R			Unknown	S		Yes	5	1	6
Market	PS281	Rissen	S	S	S	S	100				S	I	100	S			100	100		97.49		S	S	99.84		95	S	99.92		S	100		2	S		No	0	1	11
Market	PS213	Stanley	S	S	I	I					S	S		I						99.09		S	S				S			S			2	S		No	0	3	9
Market	PS435	Typhimurium	I	S	I	S	100				S	I	100	S			100	100	100			S	S	99.92		95	S	99.92		S	100		2	S		No	0	3	9
Market	PS411	Typhimurium	S	S	I	S	100				S	S		S	99.88	99.75			100			S	S		100		S			S			2	S		No	0	1	11
Market	SL105	Typhimurium	S	R	I	I	100				S	I	100	S			100	100	100			S	R	99.92		95	S	99.92	99.83	R	100		4	R		Yes	4	3	5
Market	SL175	Typhimurium	R	I	I	S	100				S	I		I	99.88	99.75			100			S	S				S			S			2	S		No	1	4	7
Market	SL372	Typhimurium	R	R	I	R	100		100		R	R	100	S			100	100	100			S	R		100		R	99.92	99.75	R	100		2	S		Yes	8	1	3
Market	SL97	Typhimurium	R	R	I	I	100				I	I	100	R			100	100	100			S	R	99.92		95	S	99.92		S	100		4	R		Yes	5	4	3
Market	PS258	Weltevreden	S	I	S	S					S	I		S					98.86			S	S				S			S			2	S		No	0	2	10
Convenience store	SP152	Anatum	R	S	S	S	100				R	I		S						99.54		S	S			95	S			S			2	S		No	2	1	9
Convenience store	SP22	Anatum	S	S	S	S					S	S		S						99.54		S	I				S			S			1	S		No	0	1	11
Convenience store	SP164	Derby	R	S	S	S	100				R	I	100	S			99.87	100		98.63		I	R	99.92		95	R	99.92	99.83	R	100		4	R	mcr-1	Yes	6	2	4
Convenience store	SP28	Give	R	S	S	S	100				R	S		S			99.87	100		98.4		S	R	99.92		95	S	99.92	99.83	R	100		1	S		Yes	4	0	8
Convenience store	SP30	Newport	S	I	S	S					S	S		S						99.77		S	S				S			S			1	S		No	0	1	11
Convenience store	SP46	Newport	S	S	S	S					S	S		S						99.77		S	S				S			S			1	S		No	0	0	12
Convenience store	SP52	Newport	S	S	S	S					S	S		S						99.77		S	S				S			S			1	S		No	0	0	12
Convenience store	SP157	Rissen	R	S	S	S	100				I	I	100	S			99.87	100		97.49		S	R	99.92		95	R	99.84	99.83	R	100		0.25	S		Yes	4	2	6
Convenience store	SP44	Rissen	S	S	S	S					S	S		S						97.49		S	R	100			S			R			0.5	S		No	2	0	10
Convenience store	SP35	Weltevreden	R	S	S	S	100				S	S	100	S			99.87	100	98.86			S	R			95	R	99.92		R	100		0.5	S		Yes	4	0	8
Supermarket	SP117	Agona	R	S	S	S	100				I	I	100	S	99.88	99.88				98.4		S	R	99.92			R		99.75	R		99.79	1	S		Yes	4	2	6
Supermarket	SP1	Anatum	S	S	S	S					S	S		S						99.54		S	S				S			S			2	S		No	0	0	12
Supermarket	SP125	Anatum	R	S	S	S	100				R	S		S						99.54		S	R	99.92		95	R		99.75	S			2	S		Yes	4	0	8
Supermarket	SP5	Anatum	R	S	S	S		99.88			S	S		S			99.87	99.87		99.54		S	I	100			S			R	100		1	S		No	2	1	9
Supermarket	SP9	Derby	R	I	S	S	100				S	S	100	S			99.87	100		98.63		S	R	99.92		95	R	99.92	99.83	R	100		2	S		Yes	4	1	7
Supermarket	SP19	Goldcoast or Brikama	R	I	S	S	100				S	I	100	S			99.87	100	98.63			S	S			95	R	99.92	99.83	R	100		1	S		Yes	3	2	7
Supermarket	SP108	II 9,12:l,z28:1,5 or Javiana	S	S	S	S					S	S		S					96.8			S	R				S			S			4	R		No	2	0	10
Supermarket	SP100	London	R	R	S	S	100				I	I	100	R	99.76	99.63		100	99.77		100	S	S				R		99.83	R		99.79	2	S		Yes	5	2	5
Supermarket	SP136	London	R	I	S	S	100				I	S	100	R	99.76	99.63		99.87	99.77		100	I	S				R		99.83	R		99.79	2	S		Yes	4	3	5
Supermarket	SP141	London	R	I	S	S	100				S	S		S			100	99.87	99.77			S	R	99.92		95	R	99.92	99.83	R	100		1	S		Yes	4	1	7
Supermarket	SP168	London	R	S	S	S	100				S	S		S			99.87	100	99.77			S	R	99.92		95	R	99.92	99.83	R	100		2	S		Yes	4	0	8
Supermarket	SP130	Meleagridis	R	S	S	S	100				I	S	100	S			99.87	100	98.86			S	R	100		95	R	99.92	99.83	R	100		1	S		Yes	4	1	7
Supermarket	SP90	Meleagridis	R	S	S	S	100				S	S	100	S					98.86			S	R	99.92		95	R		99.83	S			4	R	mcr-1	Yes	4	0	8
Supermarket	SP147	Rissen	R	I	S	S	100				S	S		S			99.87	99.87		97.49		S	R	99.84		95	R	99.91	99.83	R	100		1	S		Yes	4	1	7
Supermarket	SP4	Stanley	R	I	S	S					S	S		S						99.09		S	R				S			R			1	S		Yes	3	1	8
Supermarket	SP97	Stanley	S	S	S	S					S	S		S						99.09		S	S				S			S			1	S		No	0	0	12
Supermarket	SP140	Typhimurium	S	S	S	S					S	S		S					100			S	S				S			S			0.5	S		No	0	0	12
Supermarket	SP3	Typhimurium	R	S	S	S	100				S	S		S	99.88	99.75		99.87	100			S	R	99.92			R		99.75	R	100		0.5	S		Yes	4	0	8
Supermarket	SP6	Typhimurium	R	I	S	S	100				S	S	100	S			99.87	100	100			S	R	99.92		95	R	99.92	99.83	R	100		4	R		Yes	5	1	6
Supermarket	SP7	Typhimurium	R	S	S	S	100				S	S		S	99.88	99.75		99.87	100			S	R	99.92			R		99.75	R	100		1	S		Yes	4	0	8
Boutique store	BD03-007	Agona	R	S	S	S	100				I	I	100	S	100	99.88		100		99.09		S	R	99.92			R		99.51	R		100	0.5	S		Yes	4	2	6
Boutique store	BD03-001	Anatum	S	S	S	S					S	S		S				100	99.54			S	S	99.92		97.66	R		99.18	R			0.5	S		No	2	0	10
Boutique store	HBT03-018	Anatum	S	S	S	S					S	S		S				100		99.54		S	S	99.92		97.66	R		99.42	R			2	I		No	2	1	9
Boutique store	DD03-002	Bareilly	I	S	S	S					S	S		S				100		98.4		S	S				S		100	S			2	I		No	0	2	10
Boutique store	HBT03-002	Bareilly	I	S	S	S					S	S		S				100		98.4		S	S				S		100	S			1	S		No	0	1	11
Boutique store	HBT03-005	Bareilly	I	S	S	S					S	S		S				100		98.4		S	S				S		100	S			0.5	S		No	0	1	11
Boutique store	HD03-003	Corvallis or Chailey	S	S	S	S					S	I	100	S	100	100		100	99.31			S	R	99.84			R		99.34	S			1	S		No	2	1	9
Boutique store	HBT03-008	Derby	R	S	S	S	100				S	S	100	S			99.87	100		98.63		S	R	99.92		97.66	R	99.92	99.18	R	100		4	R	mcr-1	Yes	5	0	7
Boutique store	HBT03-014	Derby	R	S	S	S	100				S	R	100	S			99.87	100		98.63		S	R	99.92		97.66	R	99.92	99.75	R	100		4	R	mcr-1	Yes	6	0	6
Boutique store	HBT03-016	Derby	R	S	S	S	100				S	I	100	S			99.87	100		98.63		S	R	99.92		97.66	R	99.92	99.42	R	100		4	R	mcr-1	Yes	5	1	6
Boutique store	HBT03-017	London	R	S	S	S	100				S	S		S			99.87	100	99.77			S	R	99.92		97.66	R	99.92	100	R	100		2	I		Yes	4	1	7
Boutique store	HD03-001	Newport	S	S	S	S					S	S		S				100		99.77		S	S				S		100	S			4	R		No	1	0	11
Boutique store	HD03-009	Paratyphi B	S	S	S	S					S	S		S				100		99.09		S	S				S		100	S			1	S		No	0	0	12
Boutique store	DD03-003	Rissen	R	S	S	S	100				S	I	100	S			99.87	100				S	R	99.92			R	99.84	99.42	R	100		0.5	S		Yes	4	1	7
Boutique store	HBT03-001	Rissen	R	S	S	S	100				S	S	100	S			99.87	100		97.49		I	R	99.92		97.66	R	99.84	99.59	R	100		0.25	S		Yes	4	1	7
Boutique store	HBT03-009	Rissen	R	S	S	S					S	I	100	S				100		97.49		S	R	99.92			R		99.42	S			4	R	mcr-1	Yes	4	1	7
Boutique store	HBT03-010	Rissen	R	S	S	S					S	I	100	S				100				S	R	99.92			R		99.59	I			8	R	mcr-1	Yes	4	2	6
Boutique store	HD03-013	Rissen	R	S	S	S	100				S	I	100	S			99.87	100		97.49		S	R	99.92		97.66	R	99.84	99.42	R	100		0.5	S		Yes	4	1	7
Boutique store	HD03-005	Typhimurium	R	S	S	S	100				S	I	100	R	100	100		100	100		100	S	R	100		100	R		99.51	R			1	S		Yes	5	1	6
Boutique store	BD03-005	Weltevreden	R	S	S	S	100				S	I	100	S				100	98.86			S	R	99.84		97.66	R		99.18	R	100		0.25	S		Yes	4	1	7
